# Supplementary material for: A specific H2/CO2 consumption molar ratio of 3 as a signature for the chain elongation of carboxylates from brewer’s spent grain acidogenesis
Source: Front Bioeng Biotechnol. 2023 Jun 1;11:1165197. doi: 10.3389/fbioe.2023.1165197 (PMC10267453; doi:10.3389/fbioe.2023.1165197)
Supplement: Supplementary file 1 [file Table1.xlsx]

## Sheet: READ ME
Supplementary dataset and calculations
"A specific H2/CO2 consumption molar ratio of 3 as a signature for the chain elongation of carboxylates from brewer’s spent grain acidogenesis"
Authors: Grégoire B.L. Henry* , Florent Awedem Wobiwo, Arnaud Isenborghs, Thomas Nicolay, Bruno Godin, Benoit A. Stenuit and Patrick A. Gerin*
Corresponding authors: Grégoire B.L. Henry* and Patrick A. Gerin*
Contents: This spreadsheet file gathers all data and calculation supporting the stoichiometric and thermodynamic balances
READ ME	Use
Conversion table	COD-mole-mass conversions
Stoichiometric balances	Allows to define the number of carbon n and m and automaticaly profithe the stoichiometric balances
Thermo calculations	Calculates the thermodynamic balance of all elongation reactions corresponding to the orange and blue pathways
All cells in yellow are intended to be modified by the reader
All orther cells should not be modified in order to keep the consistency of calculations

## Sheet: Conversion table
	Metabolites		Formula	C	H	O	MW	ThCOD	eq_H2	eq_CO2	Conversion factors
	Molecule	Acronym	CnHaOb	n	a	b	(g mol-1)	(molO2 mol-1)	(moleqH2 mol-1)	(moleqCO2 mol-1)	(gDCO mol-1)	(gDCO g-1)
	Ethanol	EtOH	C2H6O	2	6	1	46.069	3	6	2	95.994	2.0837
	Propanol	PropOH	C3H8O	3	8	1	60.096	4.5	9	3	143.991	2.39602
	Butanol	ButOH	C4H10O	4	10	1	74.123	6	12	4	191.988	2.59013
	Actecic acid	C2	C2H4O2	2	4	2	60.052	2	4	2	63.996	1.06568
	Propionic acid	C3	C3H6O2	3	6	2	74.079	3.5	7	3	111.993	1.5118
	Isobutyric acid	IC4	C4H8O2	4	8	2	88.106	5	10	4	159.99	1.81588
	Butyric acid	C4	C4H8O2	4	8	2	88.106	5	10	4	159.99	1.81588
	Isovaleric acid	IC5	C5H10O2	5	10	2	102.133	6.5	13	5	207.987	2.03643
	Valeric acid	C5	C5H10O2	5	10	2	102.133	6.5	13	5	207.987	2.03643
	Caproic acid	C6	C6H12O2	6	12	2	116.16	8	16	6	255.984	2.20372
	Heptanoic acid	C7	C7H14O2	7	14	2	130.187	9.5	19	7	303.981	2.33496
	Caprylic acid	C8	C8H16O2	8	16	2	144.214	11	22	8	351.978	2.44066
	Nonanoic acid	C9	C9H18O2	9	18	2	158.241	12.5	25	9	399.975	2.52763
	Decanoic acid	C10	C10H20O2	10	20	2	172.268	14	28	10	447.972	2.60044
	Phenylacetic acid	Ph-C2	C8H8O2	8	8	2	136.15	9	18	8	287.982	2.11518
	Phenylpropionic acid	Ph-C3	C9H10O2	9	10	2	150.177	10.5	21	9	335.979	2.23722
	Dihydrogen	H2	H2	0	2	0	2.016	0.5	1	0	15.999	7.93601
	Methane	CH4	CH4	1	4	0	16.043	2	4	1	63.996	3.98903
	Carbon dioxide	CO2	CO2	1	0	2	44.009	0	0	1	0	0
	Conversion example		Concentration			Production
	Molecule	Acronym	gCOD L-1	mol L-1	g L-1	mol m-3	kgCOD m-3
	Ethanol	EtOH	1	0.0104173	0.479915	1	0.095994
	Propanol	PropOH	1	0.00694488	0.417359	1	0.143991
	Butanol	ButOH	1	0.00520866	0.386081	1	0.191988
	Actecic acid	C2	1	0.015626	0.938371	1	0.063996
	Propionic acid	C3	1	0.00892913	0.661461	1	0.111993
	Isobutyric acid	IC4	1	0.00625039	0.550697	1	0.15999
	Butyric acid	C4	1	0.00625039	0.550697	1	0.15999
	Isovaleric acid	IC5	1	0.00480799	0.491055	1	0.207987
	Valeric acid	C5	1	0.00480799	0.491055	1	0.207987
	Caproic acid	C6	1	0.00390649	0.453778	1	0.255984
	Heptanoic acid	C7	1	0.00328968	0.428273	1	0.303981
	Caprylic acid	C8	1	0.00284109	0.409724	1	0.351978
	Nonanoic acid	C9	1	0.00250016	0.395627	1	0.399975
	Decanoic acid	C10	1	0.00223228	0.384551	1	0.447972
	Phenylacetic acid	Ph-C2	1	0.00347244	0.472773	1	0.287982
	Phenylpropionic acid	Ph-C3	1	0.00297638	0.446983	1	0.335979
	Dihydrogen	H2	1	0.0625039	0.126008	1	0.015999
	Methane	CH4	1	0.015626	0.250688	1	0.063996
	Carbon dioxide	CO2	0	/	/	1	/

## Sheet: Stoichiometric balances
		Eq.1 = Eq.1'		Eq.4 = Eq.4'		Eq.5 = Eq.5'
		Eq.1	Eq.1'	Eq.4	Eq.4'	Eq.5	Eq.5'
	Stoichiometric factor
	n	6	6	2	2	6	6		Eq.1	(3n-2) H2 + (n) CO2 => CH3[CH2](n-2)COOH + (2n-2) H2O
	m	-	-	2	2	-	-		Eq.1'	(3n) H2 + (n) CO2 => CH3[CH2](n-2)COOH + (2n-2) H2O + 2 H2
	Reactants (mol)
	H2	16	18	0	0	0	0		Eq.4	(n/2) CH3CH2OH + (n/2) CH3[CH2](m)COOH → (n/2) CH3[CH2](m+2)COOH + (n/2) H2O
	CO2	6	6	0	0	0	0		Eq.4'	(n/2) CH3CH2OH + (3n/2) H2O + (n/2) CH3[CH2]mCOOH => (n/2) CH3[CH2](m+2)COOH + (2n) H2O
	SCC	0	0	1	1	0	0
	C	0	0	4	4	0	0		Eq.5	(n/2) CH3CH2OH → CH3[CH2](n-2)COOH + ((n/2)-2) H2O + 2 H2
	H	0	0	8	8	0	0		Eq.5'	(n/2) CH3CH2OH + (3n/2) H2O => CH3[CH2](n-2)COOH + (2n-2) H2O + 2 H2
	O	0	0	2	2	0	0
	Ethanol	0	0	1	1	3	3
	H2O	0	0	0	3	0	9
	Products (mol)
	H2	0	2	0	0	2	2
	MCCA	1	1	1	1	1	1
	C	6	6	6	6	6	6
	H	12	12	12	12	12	12
	O	2	2	2	2	2	2
	Ethanol	0	0	0	0	0	0
	H2O	10	10	1	4	1	10
	Balances (Reactant-Products)
	C	0	0	0	0	0	0
	H	0	0	0	0	0	0
	O	0	0	0	0	0	0
	Stoichimoetric ratio
	Consumed H2/CO2	2.66667	2.66667	/	/	/	/
		Orange pathway	Blue pathway	Ethanol intermediate	Orange pathway	Blue pathway
		Eq.1'	Eq.2	Eq.3	Eq.3 + Eq.5'	Eq.3 + Eq.4'
	Stoichiometric factor								Eq1'	(3n) H2 + (n) CO2 => CH3[CH2](n-2)COOH + (2n-2) H2O + 2 H2
	n	6	2	6	6	2			Eq2	(3n) H2 + (n) CO2 + (n/2) CH3[CH2]mCOOH => (n/2) CH3[CH2](m+2)COOH + (2n) H2O
	m	-	2	-	-	2			Eq3	(3n) H2 + (n) CO2 => (n/2) CH3CH2OH + (3n/2) H2O
	Reactants (mol)								Eq4'	(n/2) CH3CH2OH + (3n/2) H2O + (n/2) CH3[CH2]mCOOH => (n/2) CH3[CH2](m+2)COOH + (2n) H2O
	H2	18	6	18	0	0			Eq5'	(n/2) CH3CH2OH + (3n/2) H2O => CH3[CH2](n-2)COOH + (2n-2) H2O + 2 H2
	CO2	6	2	6	0	0
	SCC	0	1	0	0	1
	C	0	4	0	0	4
	H	0	8	0	0	8
	O	0	2	0	0	2
	Ethanol	0	0	0	3	1
	H2O	0	0	0	9	3
	Products (mol)
	H2	2	0	0	2	0
	MCCA	1	1	0	1	1
	C	6	6	0	6	6
	H	12	12	0	12	12
	O	2	2	0	2	2
	Ethanol	0	0	3	0	0
	H2O	10	4	9	10	4
	Balances (Reactant-Products)
	C	0	0	0	0	0
	H	0	0	0	0	0
	O	0	0	0	0	0
	Stoichimoetric ratio
	Consumed H2/CO2	2.66667	3	3	2.66667	3

## Sheet: Thermo calculations
								H2- and CO2-based chain elongation with no short-chain carboxylate supplied							H2- and CO2-based chain elongation with short-chain carboxylate supplied								Carboxylic acid production
	Molecule	State	Standard Gibbs free energy change of formation* (kJ mol-1)	Formula	References				n	Equation	ΔG° (kJ mol-1carboxylate)	ΔG° (kJ mol-1H2)	ΔG° (kJ mol-1CO2)			m	Equation	ΔG° (kJ mol-1carboxylate)	ΔG° (kJ mol-1H2)	ΔG° (kJ mol-1CO2)				n	m	ΔG° (kJ mol-1carboxylate)	ΔG° (kJ mol-1H2)	ΔG° (kJ mol-1CO2)
	Ethanol	Liquid	-174.8	C2H6O	(Haynes, 2014)			n=1; m=0 (to formic)	1	Eq1	22	7.33333	22		n=2; m=0 (acetic to butiric acid)	0	Eq2	-143.5	-23.9167	-71.75		To butyric acid	Orange pathway	4	-	-225.7	-18.8083	-56.425
	Formic acid	Aqueous, unionized	-372.4	CH2O2	(Hanselmann, 1991)					Eq3	-48.8	-16.2667	-48.8				Eq3	-97.6	-16.2667	-48.8			Blue pathway	2	0	-143.5	-23.9167	-71.75
	Acetic acid	Aqueous, unionized	-396.6	C2H4O2	(Hanselmann, 1991)					Eq5	70.8	23.6	70.8				Eq4	-45.9	-7.65	-22.95		To valeric acid	Orange pathway	5	-	-298.855	-19.9236	-59.7709
	Propionic acid	Aqueous, unionized	-389	C3H6O2	(Hanselmann, 1991)					Eq3 + Eq5	22	7.33333	22				Eq3+Eq4	-143.5	-23.9167	-71.75			Blue pathway	2	1	-144.255	-24.0424	-72.1273
	Butyric acid	Aqueous, unionized	-380.1	C4H8O2	(Hanselmann, 1991)			n=2; m=0 (to acetic acid)	2	Eq1	-82.2	-13.7	-41.1		n=2; m=1 (propionic to valeric acid)	1	Eq2	-144.255	-24.0424	-72.1273		To caproic acid	Orange pathway	6	-	-369.943	-20.5524	-61.6571
	Valeric acid	Aqueous, unionized	-373.255	C5H10O2	(Shock and Helgeson, 1990)					Eq3	-97.6	-16.2667	-48.8				Eq3	-97.6	-16.2667	-48.8			Blue pathway	2	2	-144.243	-24.0405	-72.1214
	Caproic acid	Aqueous, unionized	-364.343	C6H12O2	(Shock and Helgeson, 1990)					Eq5	15.4	2.56667	7.7				Eq4	-46.6546	-7.77577	-23.3273		To heptanoic acid	Orange pathway	7	-	-441.868	-21.0413	-63.1239
	Heptanoic acid	Aqueous, unionized	-356.268	C7H14O2	(Shock and Helgeson, 1990)					Eq3 + Eq5	-82.2	-13.7	-41.1				Eq3+Eq4	-144.255	-24.0424	-72.1273			Blue pathway	2	3	-143.013	-23.8355	-71.5065
	Caprylic acid	Aqueous, unionized	-348.946	C8H16O2	(Shock and Helgeson, 1990)			n=3; m=0 (to propionic acid)	3	Eq1	-154.6	-17.1778	-51.5333		n=2; m=2 (butyric to caproic acid)	2	Eq2	-144.243	-24.0405	-72.1214		To caprylic acid	Orange pathway	8	-	-514.546	-21.4394	-64.3182
	H2	Gas	0	H2O	(Haynes, 2014)					Eq3	-146.4	-16.2667	-48.8				Eq3	-97.6	-16.2667	-48.8			Blue pathway	2	3	-143.013	-23.8355	-71.5065
	CO2	Gas	-394.4	CO2	(Haynes, 2014)					Eq5	-8.2	-0.911111	-2.73333				Eq4	-46.6427	-7.77379	-23.3214
	H2O	Liquid	-237.2	H2O	(Haynes, 2014)					Eq3 + Eq5	-154.6	-17.1778	-51.5333				Eq3+Eq4	-144.243	-24.0405	-72.1214
	*Unit activity, pH = 0, T = 298.15 K, p = 1 atm							n=4; m=0 (to butyric acid)	4	Eq1	-225.7	-18.8083	-56.425		n=2; m=3 (valeric to heptanoic acid)	3	Eq2	-143.013	-23.8355	-71.5065
	References:									Eq3	-195.2	-16.2667	-48.8				Eq3	-97.6	-16.2667	-48.8
	Hanselmann, K. W. (1991). Microbial energetics applied to waste repositories. Experientia 47, 645–687. doi: 10.1007/BF01958816.									Eq5	-30.5	-2.54167	-7.625				Eq4	-45.413	-7.56883	-22.7065
	Haynes, W. M. (2014). CRC Handbook of Chemistry and Physics. CRC Press									Eq3 + Eq5	-225.7	-18.8083	-56.425				Eq3+Eq4	-143.013	-23.8355	-71.5065
	Shock, E. L., and Helgeson, H. C. (1990). Calculation of the thermodynamic and transport properties of aqueous species at high pressures and temperatures: Standard partial molal properties of organic species. Geochim. Cosmochim. Acta 54, 915–945. doi: 10.1016/0016-7037(90)90429-O.							n=5; m=0 (to valeric acid)	5	Eq1	-298.855	-19.9236	-59.7709		n=2; m=4 (hexanoic to caprylic acid)	4	Eq2	-144.603	-24.1005	-72.3014
										Eq3	-244	-16.2667	-48.8				Eq3	-97.6	-16.2667	-48.8
										Eq5	-54.8546	-3.65698	-10.9709				Eq4	-47.0029	-7.83381	-23.5014										Eq1'	(3n) H2 + (n) CO2 => CH3[CH2](n-2)COOH + (2n-2) H2O + 2 H2
	Eq1'	(3n) H2 + (n) CO2 => CH3[CH2](n-2)COOH + (2n-2) H2O + 2 H2								Eq3 + Eq5	-298.855	-19.9236	-59.7709				Eq3+Eq4	-144.603	-24.1005	-72.3014										Eq2	(3n) H2 + (n) CO2 + (n/2) CH3[CH2]mCOOH => (n/2) CH3[CH2](m+2)COOH + (2n) H2O
	Eq2	(3n) H2 + (n) CO2 + (n/2) CH3[CH2]mCOOH => (n/2) CH3[CH2](m+2)COOH + (2n) H2O						n=6; m=0 (to caproic acid)	6	Eq1	-369.943	-20.5524	-61.6571		Average			-143.923	-23.9871	-71.9613										Eq3	(3n) H2 + (n) CO2 => (n/2) CH3CH2OH + (3n/2) H2O
	Eq3	(3n) H2 + (n) CO2 => (n/2) CH3CH2OH + (3n/2) H2O								Eq3	-292.8	-16.2667	-48.8		SD			0.648372	0.108062	0.324186										Eq4'	(n/2) CH3CH2OH + (3n/2) H2O + (n/2) CH3[CH2]mCOOH => (n/2) CH3[CH2](m+2)COOH + (2n) H2O
	Eq4'	(n/2) CH3CH2OH + (3n/2) H2O + (n/2) CH3[CH2]mCOOH => (n/2) CH3[CH2](m+2)COOH + (2n) H2O								Eq5	-77.1427	-4.28571	-12.8571																	Eq5'	(n/2) CH3CH2OH + (3n/2) H2O => CH3[CH2](n-2)COOH + (2n-2) H2O + 2 H2
	Eq5'	(n/2) CH3CH2OH + (3n/2) H2O => CH3[CH2](n-2)COOH + (2n-2) H2O + 2 H2								Eq3 + Eq5	-369.943	-20.5524	-61.6571
								n=7; m=0 (to heptanoic acid)	7	Eq1	-441.868	-21.0413	-63.1239
										Eq3	-341.6	-16.2667	-48.8
										Eq5	-100.268	-4.77465	-14.3239
										Eq3 + Eq5	-441.868	-21.0413	-63.1239
								n=8; m=0 (to caprylic acid)	8	Eq1	-514.546	-21.4394	-64.3182
										Eq3	-390.4	-16.2667	-48.8
										Eq5	-124.146	-5.17273	-15.5182
										Eq3 + Eq5	-514.546	-21.4394	-64.3182
									n	Produced carboxylate	Consumed H2	Consumed CO2				m	ΔG° (kJ mol-1carboxylate)	ΔG° (kJ mol-1H2)	ΔG° (kJ mol-1CO2)						Per mole of Carboxylate produced	Per mole of H2 consumed	Per mole of CO2 consumed
								n=2; m=0 (to acetic acid)	2	-82.2	-13.7	-41.1			n=2; m=0 (acetic to butiric acid)	0	-143.5	-23.9167	-71.75				To butyric acid	C4 - OP	-225.7	-18.8083	-56.425
								n=3; m=0 (to propionic acid)	3	-154.6	-17.1778	-51.5333			n=2; m=1 (propionic to valeric acid)	1	-144.255	-24.0424	-72.1273					C4 - BP	-143.5	-23.9167	-71.75
								n=4; m=0 (to butyric acid)	4	-225.7	-18.8083	-56.425			n=2; m=2 (butyric to caproic acid)	2	-144.243	-24.0405	-72.1214				To valeric acid	C5 - OP	-298.855	-19.9236	-59.7709
								n=5; m=0 (to valeric acid)	5	-298.855	-19.9236	-59.7709			n=2; m=3 (valeric to heptanoic acid)	3	-143.013	-23.8355	-71.5065					C5 - BP	-144.255	-24.0424	-72.1273
								n=6; m=0 (to caproic acid)	6	-369.943	-20.5524	-61.6571			n=2; m=4 (hexanoic to caprylic acid)	4	-144.603	-24.1005	-72.3014				To caproic acid	C6 - OP	-369.943	-20.5524	-61.6571
								n=7; m=0 (to heptanoic acid)	7	-441.868	-21.0413	-63.1239				Average	-143.923	-23.9871	-71.9613					C6 - BP	-144.243	-24.0405	-72.1214
								n=8; m=0 (to caprylic acid)	8	-514.546	-21.4394	-64.3182				SD	0.648372	0.108062	0.324186				To heptanoic acid	C7 - OP	-441.868	-21.0413	-63.1239
																								C7 - BP	-143.013	-23.8355	-71.5065
																							To caprylic acid	C8 - OP	-514.546	-21.4394	-64.3182
																								C8 - BP	-143.013	-23.8355	-71.5065
									n	Produced carboxylate	Consumed H2	Consumed CO2
								n=2; m=0 (to acetic acid)	2	-82.2	-13.7	-41.1
								n=4; m=0 (to butyric acid)	4	-225.7	-18.8083	-56.425
								n=6; m=0 (to caproic acid)	6	-369.943	-20.5524	-61.6571
								n=8; m=0 (to caprylic acid)	8	-514.546	-21.4394	-64.3182
